# Supplementary material for: IL20RB promotes proliferation and migration in clear cell renal cell carcinoma and is associated with immune infiltration
Source: PeerJ. 2026 Mar 10;14:e20898. doi: 10.7717/peerj.20898 (PMC12985013; doi:10.7717/peerj.20898)
Supplement: Supplemental Information 8 [file peerj-14-20898-s008.xlsx]

## Sheet: Fig9B_H-Score
Patient	Classification	Strong	Moderate	Weak	Negative	H-Score
1	Tumor	0.02673	0.1165	2.9405	96.9163	3.25369
	Normal	0.0873	0.297	2.8934	96.7223	3.7493
2	Tumor	0.0008424	0.2102	9.1545	90.6345	9.57743
	Normal	0.1139	0.2481	5.5927	94.0454	6.4306
3	Tumor	0.01992	0.8901	15.6504	83.4395	17.4904
	Normal	0.01063	0.5455	10.4078	89.0361	11.5307
4	Tumor	0.04924	0.663	14.0351	85.2526	15.5088
	Normal	0.03691	0.07843	3.8752	96.0095	4.14279
5	Tumor	0.0472	1.2381	14.7426	83.9721	17.3604
	Normal	0.00218	0.1526	7.2371	92.6082	7.54884
6	Tumor	0.09466	0.4467	10.5837	88.8749	11.7611
	Normal	0.06358	0.5856	7.5824	91.7684	8.94434
7	Tumor	0.1861	3.43	18.3605	78.0233	25.7788
	Normal	0.01011	0.8712	15.4742	83.6445	17.2469
8	Tumor	0.03057	0.08258	4.715	95.1719	4.97187
	Normal	0.001256	0.06226	7.4121	92.5244	7.54039
9	Tumor	0.02564	1.4892	15.6675	82.8177	18.7228
	Normal	0.008236	0.09973	3.4797	96.4124	3.70387
10	Tumor	0.02548	0.2969	6.6045	93.0731	7.27474
	Normal	0.16	0.5447	7.4326	91.8627	9.002
11	Tumor	0.39	1.6572	12.4836	85.4691	16.968
	Normal	0.214	1.0192	11.3603	87.4064	14.0407
12	Tumor	0.09115	1.425	13.3175	85.1663	16.441
	Normal	0.3417	0.3326	1.9626	97.363	3.6529

## Sheet: Fig9E_Cell Migration
NC					si1
Location	Area（0h）	Area（24h）	Rate		Location	Area（0h）	Area（24h）	Rate
1	318.9	84.1	0.736281		1	340.4	110.6	0.675088
2	340.1	130	0.617759		2	340.2	191.6	0.436802
3	355.8	95.6	0.73131		3	356.6	97.3	0.727145
4	338.6	141.4	0.582398		4	335.4	140.8	0.580203
5	327.3	78.3	0.76077		5	344.8	156.1	0.547274
6	327.9	69.2	0.78896		6	350.3	131.6	0.624322
7	357.5	87.6	0.754965		7	368.6	118	0.67987
8	363.4	92.5	0.74546		8	354.8	77.6	0.781285
9	356.9	103.7	0.709442		9	358.4	129.4	0.638951
10	353.3	87.4	0.752618		10	364.2	149.5	0.589511
11	356	97.4	0.726404		11	379.1	180	0.525191
12	358.7	61.1	0.829663
13	363.6	72.5	0.800605
14	371.9	76.7	0.793762

## Sheet: Fig9G_Cell Transwell
Transwell	Group	Repeat 1	Repeat 2	Repeat 3
Migration	NC	887	865	834
Migration	si1	92	113	116
Invasion	NC	564	580	600
Invasion	si1	96	71	47
